# Supplementary material for: Neoadjuvant Treatment with HER2-Targeted Therapies in HER2-Positive Breast Cancer: A Systematic Review and Network Meta-Analysis
Source: Cancers (Basel). 2022 Jan 21;14(3):523. doi: 10.3390/cancers14030523 (PMC8833584; doi:10.3390/cancers14030523)
Supplement: Supplementary file 1 [file cancers-14-00523-s001.zip]

Archive with 1 entries (1 files):
- cancers-1554233-supplementary.pdf
